# Supplementary material for: Retrospective Side Effect Profiling of the Metastatic Melanoma Combination Therapy Ipilimumab-Nivolumab Using Adverse Event Data
Source: Diagnostics (Basel). 2018 Oct 31;8(4):76. doi: 10.3390/diagnostics8040076 (PMC6316083; doi:10.3390/diagnostics8040076)
Supplement: Supplementary file 1 [file diagnostics-08-00076-s001.zip]

Archive with 2 entries (2 files):
- Supplement material S1.pdf
- Supplement material S2.xlsx
